# Supplementary material for: Antibody Titres to Strangvac® Antigens Correlate with Protection and Duration of Immunity Against Experimental Infection with Streptococcus equi Subspecies equi
Source: Vaccines (Basel). 2026 Jun 16;14(6):533. doi: 10.3390/vaccines14060533 (PMC13307598; doi:10.3390/vaccines14060533)
Supplement: Supplementary file 1 [file vaccines-14-00533-s001.zip]

Archive with 5 entries (5 files):
- Paillot et al Correlat Supp Table S2 Data.pdf
- Paillot et al Correlat Supp Table S1 scoring.pdf
- Paillot et al Correlate Supp Figure S1.pdf
- Paillot et al Correlate Supp File S2 Animal W PROOF.pdf
- Paillot et al Correlate Supp File S1 Study out PROOF.pdf
